# Supplementary material for: ﻿Poxyaibamberus Andersen & Dantas, gen. nov. (Diptera, Chironomidae, Orthocladiinae) from Brazil
Source: Zookeys. 2024 Jun 14;1205:1–15. doi: 10.3897/zookeys.1205.124081 (PMC11193049; doi:10.3897/zookeys.1205.124081)
Supplement: XML Treatment for Poxyaibamberus [file zookeys.1205.124081-treatment1.xml]

<!DOCTYPE tp:taxon-treatment
  PUBLIC "-//TaxonX//DTD Taxonomic Treatment Publishing DTD v0 20100105//EN" "tax-treatment-NSO.dtd">
<tp:taxon-treatment xmlns:tp="http://www.plazi.org/taxpub"><tp:treatment-meta><kwd-group><label>Taxon classification</label><kwd>
              <named-content content-type="kingdom">Animalia</named-content>
            </kwd><kwd>
              <named-content content-type="order">Diptera</named-content>
            </kwd><kwd>
              <named-content content-type="family">Chironomidae</named-content>
            </kwd></kwd-group><mixed-citation publication-type="journal"><person-group><name><surname>Andersen</surname><given-names>Trond</given-names></name><name><surname>Dantas</surname><given-names>Galileu P. S.</given-names></name><name><surname>Baranov</surname><given-names>Viktor</given-names></name><name><surname>Sanz-laParra</surname><given-names>Annui M.</given-names></name><name><surname>Mendes</surname><given-names>Humberto F.</given-names></name><name><surname>Hamada</surname><given-names>Neusa</given-names></name></person-group><article-title>﻿<italic><tp:taxon-name><tp:taxon-name-part taxon-name-part-type="genus" reg="Poxyaibamberus">Poxyaibamberus</tp:taxon-name-part></tp:taxon-name></italic> Andersen &amp; Dantas, gen. nov. (<tp:taxon-name><tp:taxon-name-part taxon-name-part-type="order">Diptera</tp:taxon-name-part></tp:taxon-name>, <tp:taxon-name><tp:taxon-name-part taxon-name-part-type="family">Chironomidae</tp:taxon-name-part></tp:taxon-name>, <tp:taxon-name><tp:taxon-name-part taxon-name-part-type="subfamily">Orthocladiinae</tp:taxon-name-part></tp:taxon-name>) from Brazil</article-title><source>Zookeys</source><day>14</day><month>06</month><year>2024</year><volume>1205</volume><fpage>1</fpage><lpage>15</lpage><pub-id pub-id-type="doi">10.3897/zookeys.1205.124081</pub-id></mixed-citation></tp:treatment-meta><tp:nomenclature><label>﻿Genus</label><tp:taxon-name>
            <object-id xmlns:xlink="http://www.w3.org/1999/xlink" content-type="arpha" xlink:type="simple">810CEFBD-430B-5609-8678-0CA571D40BF4</object-id>
            <tp:taxon-name-part taxon-name-part-type="genus" reg="Poxyaibamberus">Poxyaibamberus</tp:taxon-name-part>
            <object-id xmlns:xlink="http://www.w3.org/1999/xlink" content-type="zoobank" xlink:type="simple">https://zoobank.org/2FE0E263-AB8C-4240-8CB7-9FF8AF3907A4</object-id>
          </tp:taxon-name><tp:taxon-authority>Andersen &amp; Dantas</tp:taxon-authority><tp:taxon-status xmlns:xlink="http://www.w3.org/1999/xlink" xlink:type="simple">gen. nov.</tp:taxon-status></tp:nomenclature><tp:treatment-sec sec-type="type species" id="SECID0E2KAC"><title>Type species.</title><p><italic><tp:taxon-name><tp:taxon-name-part taxon-name-part-type="genus" reg="Poxyaibamberus">Poxyaibamberus</tp:taxon-name-part><tp:taxon-name-part taxon-name-part-type="species" reg="jamanximensis">jamanximensis</tp:taxon-name-part></tp:taxon-name></italic> Andersen &amp; Dantas, sp. nov.</p></tp:treatment-sec><tp:treatment-sec sec-type="diagnosis" id="SECID0EMLAC"><title>Diagnosis.</title><p>Small species, wing length 1.1–1.3 mm.</p></tp:treatment-sec><tp:treatment-sec sec-type="description" id="SECID0ERLAC"><title>Description.</title><p><bold><italic>Male antenna</italic></bold> with 13 flagellomeres, strongly plumose, groove beginning on flagellomere 4, few sensilla chaetica apparently only present on flagellomere 13, with strong subapical seta. Antennal ratio 0.9.</p><p><bold><italic>Head</italic></bold> short and wide. Eye bare, large, reniform, without dorsomedian extension. Temporal setae in single row, consisting of inner and outer verticals. Frontal tubercle absent. Tentorium and stipes normal. Clypeus with few setae. Palp short, with 5 segments, third palpomere without sensilla clavata subapically.</p><p><bold><italic>Thorax</italic>.</bold> Antepronotum well developed, with lobes meeting medially at anterior margin of scutum, with few ventrolateral antepronotals. Acrostichals small, scalpellate, in two rows starting some distance from antepronotum; dorsocentrals simple, uniserial; prealars few; supraalar absent. Scutellum apparently without setae.</p><p><bold><italic>Wing</italic>.</bold> Membrane without setae, with fine punctuation. Anal lobe reduced. With long costal extension. R<sub>2+3</sub> running and ending close to R<sub>4+5</sub>; R<sub>4+5</sub> ending distal to M<sub>3+4</sub>; FCu far distal to RM; Cu<sub>1</sub> curved. Brachiolum with 1 seta, other veins bare. Squama bare. Sensilla campaniformia 3 above seta on brachiolum.</p><p><bold><italic>Legs</italic>.</bold> Tibial spurs normal, comb with few setae. Pseudospurs and sensilla chaetica absent, pulvilli vestigial.</p><p><bold><italic>Abdomen</italic>.</bold> Tergites with few setae, mostly in anterior band; sternites with few setae.</p><p><bold><italic>Hypopygium</italic>.</bold> Anal point long, triangular, with microtrichia, with or without strong setae at base, originating high on tergite IX or at posterior margin. Tergite IX with or without setae; laterosternite IX with few setae. Phallapodeme with aedeagal lobe well developed. Transverse sternapodeme arched or straight, without oral projections. Virga apparently consists of small spines. Gonocoxite long, without volsellae. Gonostylus without crista dorsalis, with long, weakly to strongly curved heel; megaseta normal.</p></tp:treatment-sec><tp:treatment-sec sec-type="etymology" id="SECID0EQNAC"><title>Etymology.</title><p>From Tupi <italic>Poxyaiba</italic>, ugly and <italic>Mberu</italic>, fly, meaning “the ugly fly”, referring to the spiny hypopygium of <italic><tp:taxon-name><tp:taxon-name-part taxon-name-part-type="genus" reg="Poxyaibamberus">P.</tp:taxon-name-part><tp:taxon-name-part taxon-name-part-type="species" reg="jamanximensis">jamanximensis</tp:taxon-name-part></tp:taxon-name></italic> Andersen &amp; Dantas, sp. nov. with a very large anal point. The name is masculine.</p></tp:treatment-sec></tp:taxon-treatment>
