# Supplementary material for: ﻿Poxyaibamberus Andersen & Dantas, gen. nov. (Diptera, Chironomidae, Orthocladiinae) from Brazil
Source: Zookeys. 2024 Jun 14;1205:1–15. doi: 10.3897/zookeys.1205.124081 (PMC11193049; doi:10.3897/zookeys.1205.124081)
Supplement: XML Treatment for Poxyaibamberus jamanximensis [file zookeys.1205.124081-treatment2.xml]

<!DOCTYPE tp:taxon-treatment
  PUBLIC "-//TaxonX//DTD Taxonomic Treatment Publishing DTD v0 20100105//EN" "tax-treatment-NSO.dtd">
<tp:taxon-treatment xmlns:tp="http://www.plazi.org/taxpub"><tp:treatment-meta><kwd-group><label>Taxon classification</label><kwd>
              <named-content content-type="kingdom">Animalia</named-content>
            </kwd><kwd>
              <named-content content-type="order">Diptera</named-content>
            </kwd><kwd>
              <named-content content-type="family">Chironomidae</named-content>
            </kwd></kwd-group><mixed-citation publication-type="journal"><person-group><name><surname>Andersen</surname><given-names>Trond</given-names></name><name><surname>Dantas</surname><given-names>Galileu P. S.</given-names></name><name><surname>Baranov</surname><given-names>Viktor</given-names></name><name><surname>Sanz-laParra</surname><given-names>Annui M.</given-names></name><name><surname>Mendes</surname><given-names>Humberto F.</given-names></name><name><surname>Hamada</surname><given-names>Neusa</given-names></name></person-group><article-title>﻿<italic><tp:taxon-name><tp:taxon-name-part taxon-name-part-type="genus" reg="Poxyaibamberus">Poxyaibamberus</tp:taxon-name-part></tp:taxon-name></italic> Andersen &amp; Dantas, gen. nov. (<tp:taxon-name><tp:taxon-name-part taxon-name-part-type="order">Diptera</tp:taxon-name-part></tp:taxon-name>, <tp:taxon-name><tp:taxon-name-part taxon-name-part-type="family">Chironomidae</tp:taxon-name-part></tp:taxon-name>, <tp:taxon-name><tp:taxon-name-part taxon-name-part-type="subfamily">Orthocladiinae</tp:taxon-name-part></tp:taxon-name>) from Brazil</article-title><source>Zookeys</source><day>14</day><month>06</month><year>2024</year><volume>1205</volume><fpage>1</fpage><lpage>15</lpage><pub-id pub-id-type="doi">10.3897/zookeys.1205.124081</pub-id></mixed-citation></tp:treatment-meta><tp:nomenclature><label>﻿</label><tp:taxon-name>
            <object-id xmlns:xlink="http://www.w3.org/1999/xlink" content-type="arpha" xlink:type="simple">E18ECE1A-0EFB-58C8-833A-4B80D0DDF665</object-id>
            <tp:taxon-name-part taxon-name-part-type="genus" reg="Poxyaibamberus">Poxyaibamberus</tp:taxon-name-part>
            <tp:taxon-name-part taxon-name-part-type="species" reg="jamanximensis">jamanximensis</tp:taxon-name-part>
            <object-id xmlns:xlink="http://www.w3.org/1999/xlink" content-type="zoobank" xlink:type="simple">https://zoobank.org/AC19B7F6-BE94-4368-B494-44A65957202E</object-id>
          </tp:taxon-name><tp:taxon-authority>Andersen &amp; Dantas</tp:taxon-authority><tp:taxon-status xmlns:xlink="http://www.w3.org/1999/xlink" xlink:type="simple">sp. nov.</tp:taxon-status><xref ref-type="fig" rid="F1">Figs 1A, B</xref><xref ref-type="fig" rid="F2">, 2</xref><xref ref-type="fig" rid="F3">, 3</xref></tp:nomenclature><tp:treatment-sec sec-type="type locality" id="SECID0E2PAC"><title>Type locality.</title><p>Brazil, Pará State, Itaituba, Jamanxim National Park; <named-content xmlns:xlink="http://www.w3.org/1999/xlink" content-type="dwc:verbatimCoordinates" xlink:type="simple"><named-content content-type="geo-json" specific-use="{&#34;type&#34;:&#34;Point&#34;,&#34;coordinates&#34;:[-55.803611,-5.699444]}" id="NCID0EFAAE" xlink:type="simple">05°41'58"S, 55°48'13"W</named-content></named-content>; 170 m a.s.l.; 20 November 2017; Gilberto Nicácio leg.</p></tp:treatment-sec><tp:treatment-sec sec-type="Type specimen" id="SECID0EKAAE"><title>Type specimen.</title><p><bold><italic>Holotype</italic></bold> male adult, slide-mounted in Euparal under six coverslips. Original label: “Brasil, PA, 20/11/2017, Floresta # 41, Shannon trap, <tp:taxon-name><tp:taxon-name-part taxon-name-part-type="subfamily">Orthocladiinae</tp:taxon-name-part></tp:taxon-name>, leg. G. Nicasio, ♂”. (INPA).</p></tp:treatment-sec><tp:treatment-sec sec-type="description" id="SECID0E1AAE"><title>Diagnostic characters.</title><p>The new species can easily be separated from <italic><tp:taxon-name><tp:taxon-name-part taxon-name-part-type="genus" reg="Poxyaibamberus">P.</tp:taxon-name-part><tp:taxon-name-part taxon-name-part-type="species" reg="ubajarensis">ubajarensis</tp:taxon-name-part></tp:taxon-name></italic> Andersen &amp; Dantas, sp. nov. by the shape of the gonostylus, as it has a rather narrow, weakly curved, tapering heel that is slightly longer than the gonostylus proper.</p></tp:treatment-sec><tp:treatment-sec sec-type="description" id="SECID0ELBAE"><title>Description.</title><p><bold>Adult male</bold> (<italic>n</italic> = 1). Total length 2.17 mm. Wing length 1.23 mm. Total length / wing length 1.77. Wing length / length of profemur 2.51.</p><p><bold><italic>Coloration</italic>.</bold> Head, thorax, and legs light yellowish brown; abdomen pale yellowish brown. Wing hyaline.</p><p><bold><italic>Antenna</italic></bold> (Fig. <xref ref-type="fig" rid="F1">1B</xref>). With 13 segments. AR = 0.94. Terminal flagellomere 340 µm long, with 21 µm long subapical seta.</p><fig id="F1" position="float" orientation="portrait"><object-id xmlns:xlink="http://www.w3.org/1999/xlink" content-type="doi" xlink:type="simple">10.3897/zookeys.1205.124081.figure1</object-id><object-id xmlns:xlink="http://www.w3.org/1999/xlink" content-type="arpha" xlink:type="simple">E53F5196-8ECC-5AE8-A345-C78F0FC1792F</object-id><label>Figure 1.</label><caption><p><italic><tp:taxon-name><tp:taxon-name-part taxon-name-part-type="genus" reg="Poxyaibamberus">Poxyaibamberus</tp:taxon-name-part><tp:taxon-name-part taxon-name-part-type="species" reg="jamanximensis">jamanximensis</tp:taxon-name-part></tp:taxon-name></italic> Andersen &amp; Dantas, sp. nov. male (<bold>A, B</bold>) and <italic><tp:taxon-name><tp:taxon-name-part taxon-name-part-type="genus" reg="Poxyaibamberus">P.</tp:taxon-name-part><tp:taxon-name-part taxon-name-part-type="species" reg="ubajarensis">ubajarensis</tp:taxon-name-part></tp:taxon-name></italic> Andersen &amp; Dantas, sp. nov., male (<bold>C–F</bold>) <bold>A</bold> head, palpomere 4 and 5 not drawn <bold>B</bold> apex of ultimate flagellomere <bold>C</bold> palp <bold>D</bold> thorax <bold>E</bold> apex of fore tibia <bold>F</bold> apex of hind tibia.</p></caption><graphic xmlns:xlink="http://www.w3.org/1999/xlink" xlink:href="zookeys-1205-001_article-124081__-g001.jpg" position="float" orientation="portrait" xlink:type="simple" id="oo_1068971.jpg"><uri content-type="original_file" xlink:type="simple">https://binary.pensoft.net/fig/1068971</uri></graphic></fig><p><bold><italic>Head</italic></bold> (Fig. <xref ref-type="fig" rid="F1">1A</xref>). Inner verticals 5, outer verticals 4, postorbitals not discernable. Clypeus with 4 setae. Tentorium 99 µm long, 17 µm wide. Stipes 76 µm long. Anterior margin of cibarial pump slightly convex. Palp with palpomere 4 and 5 not measurable; palpomere 1–3 lengths (in µm) as: 14, 25, 38. Third palpomere without sensilla clavata.</p><p><bold><italic>Thorax</italic>.</bold> Antepronotum with 2 ventrolateral setae. Acrostichals about 8, scalpellate, in double row starting some distance from antepronotum; dorsocentrals 8, uniserial; prealars 3. Scutellum apparently without setae.</p><p><bold><italic>Wing</italic></bold> (Fig. <xref ref-type="fig" rid="F2">2</xref>). VR = 1.33. Brachiolum with 1 seta, other veins and membrane bare. Squama bare. Costal extension 123 µm long.</p><fig id="F2" position="float" orientation="portrait"><object-id xmlns:xlink="http://www.w3.org/1999/xlink" content-type="doi" xlink:type="simple">10.3897/zookeys.1205.124081.figure2</object-id><object-id xmlns:xlink="http://www.w3.org/1999/xlink" content-type="arpha" xlink:type="simple">C43A90D0-97A6-5C0E-80CF-5E5D86AA5062</object-id><label>Figure 2.</label><caption><p><italic><tp:taxon-name><tp:taxon-name-part taxon-name-part-type="genus" reg="Poxyaibamberus">Poxyaibamberus</tp:taxon-name-part><tp:taxon-name-part taxon-name-part-type="species" reg="jamanximensis">jamanximensis</tp:taxon-name-part></tp:taxon-name></italic> Andersen &amp; Dantas, sp. nov. male. Wing.</p></caption><graphic xmlns:xlink="http://www.w3.org/1999/xlink" xlink:href="zookeys-1205-001_article-124081__-g002.jpg" position="float" orientation="portrait" xlink:type="simple" id="oo_1068972.jpg"><uri content-type="original_file" xlink:type="simple">https://binary.pensoft.net/fig/1068972</uri></graphic></fig><p><bold><italic>Legs</italic>.</bold> Fore tibia with 33 µm long spur, mid tibia with 28 and 15 µm long spurs, hind tibia with 45 and 21 µm long spurs. Width at apex of fore tibia 27 µm, of mid tibia 28 µm, of hind tibia 29 µm. Hind tibia with comb of 4 bristles, longest apparently about 28 µm long. Lengths and proportions of legs as in Table <xref ref-type="table" rid="T1">1</xref>.</p><table-wrap id="T1" position="float" orientation="portrait"><label>Table 1.</label><caption><p>Lengths (in µm) and proportions of legs of <italic><tp:taxon-name><tp:taxon-name-part taxon-name-part-type="genus" reg="Poxyaibamberus">Poxyaibamberus</tp:taxon-name-part><tp:taxon-name-part taxon-name-part-type="species" reg="jamanximensis">jamanximensis</tp:taxon-name-part></tp:taxon-name></italic> Andersen &amp; Dantas, sp. nov., male (<italic>n</italic> = 1).</p></caption><table id="TID0EHYAG" rules="all"><tbody><tr><th rowspan="1" colspan="1"/><th rowspan="1" colspan="1">Fe</th><th rowspan="1" colspan="1">Ti</th><th rowspan="1" colspan="1">ta<sub>1</sub></th><th rowspan="1" colspan="1">ta<sub>2</sub></th><th rowspan="1" colspan="1">ta<sub>3</sub></th><th rowspan="1" colspan="1">ta<sub>4</sub></th><th rowspan="1" colspan="1">ta<sub>5</sub></th><th rowspan="1" colspan="1">LR</th><th rowspan="1" colspan="1">BV</th><th rowspan="1" colspan="1">SV</th><th rowspan="1" colspan="1">BR</th></tr><tr><td rowspan="1" colspan="1">
                    <bold>P<sub>1</sub></bold>
                  </td><td rowspan="1" colspan="1">490</td><td rowspan="1" colspan="1">596</td><td rowspan="1" colspan="1">547</td><td rowspan="1" colspan="1">270</td><td rowspan="1" colspan="1">155</td><td rowspan="1" colspan="1">82</td><td rowspan="1" colspan="1">49</td><td rowspan="1" colspan="1">0.918</td><td rowspan="1" colspan="1">2.941</td><td rowspan="1" colspan="1">1.985</td><td rowspan="1" colspan="1">2.10</td></tr><tr><td rowspan="1" colspan="1">
                    <bold>P<sub>2</sub></bold>
                  </td><td rowspan="1" colspan="1">564</td><td rowspan="1" colspan="1">572</td><td rowspan="1" colspan="1">343</td><td rowspan="1" colspan="1">172</td><td rowspan="1" colspan="1">98</td><td rowspan="1" colspan="1">49</td><td rowspan="1" colspan="1">33</td><td rowspan="1" colspan="1">0.600</td><td rowspan="1" colspan="1">4.209</td><td rowspan="1" colspan="1">3.310</td><td rowspan="1" colspan="1">2.30</td></tr><tr><td rowspan="1" colspan="1">
                    <bold>P<sub>3</sub></bold>
                  </td><td rowspan="1" colspan="1">605</td><td rowspan="1" colspan="1">629</td><td rowspan="1" colspan="1">417</td><td rowspan="1" colspan="1">212</td><td rowspan="1" colspan="1">163</td><td rowspan="1" colspan="1">82</td><td rowspan="1" colspan="1">41</td><td rowspan="1" colspan="1">0.662</td><td rowspan="1" colspan="1">3.311</td><td rowspan="1" colspan="1">2.961</td><td rowspan="1" colspan="1">2.40</td></tr></tbody></table></table-wrap><p><bold><italic>Hypopygium</italic></bold> (Fig. <xref ref-type="fig" rid="F3">3A–C</xref>). Anal point large, broadly triangular with rounded apex, starting high on tergite IX, with microtrichia and 12 strong setae in basal 1/3; 76 µm long, 39 µm wide near base, 18 µm wide medially. Laterosternite IX with 1 seta. Phallapodeme 76 µm long. Transverse sternapodeme arched, without oral projections, 62 µm long. Virga apparently consisting of field with small spines. Gonocoxite 203 µm long. Gonostylus straight, 104 µm long; heel weakly curved, tapering, 119 µm long; megaseta 7 µm long. HR = 1.95; HV = 2.09.</p><fig id="F3" position="float" orientation="portrait"><object-id xmlns:xlink="http://www.w3.org/1999/xlink" content-type="doi" xlink:type="simple">10.3897/zookeys.1205.124081.figure3</object-id><object-id xmlns:xlink="http://www.w3.org/1999/xlink" content-type="arpha" xlink:type="simple">985E5264-E654-5224-AC91-6FC583906AF9</object-id><label>Figure 3.</label><caption><p><italic><tp:taxon-name><tp:taxon-name-part taxon-name-part-type="genus" reg="Poxyaibamberus">Poxyaibamberus</tp:taxon-name-part><tp:taxon-name-part taxon-name-part-type="species" reg="jamanximensis">jamanximensis</tp:taxon-name-part></tp:taxon-name></italic> Andersen &amp; Dantas, sp. nov. male. <bold>A</bold> hypopygium, dorsal view <bold>B</bold> hypopygium with tergite IX and anal point removed, left dorsal aspect, right ventral aspect <bold>C</bold> gonostylus, ventral view.</p></caption><graphic xmlns:xlink="http://www.w3.org/1999/xlink" xlink:href="zookeys-1205-001_article-124081__-g003.jpg" position="float" orientation="portrait" xlink:type="simple" id="oo_1068973.jpg"><uri content-type="original_file" xlink:type="simple">https://binary.pensoft.net/fig/1068973</uri></graphic></fig><p><bold>Immatures and female.</bold> Larva, pupa, and female are unknown.</p></tp:treatment-sec><tp:treatment-sec sec-type="etymology" id="SECID0EONAE"><title>Etymology.</title><p>The epithet, <italic><tp:taxon-name><tp:taxon-name-part taxon-name-part-type="genus" reg="Poxyaibamberus"/><tp:taxon-name-part taxon-name-part-type="species" reg="jamanximensis">jamanximensis</tp:taxon-name-part></tp:taxon-name></italic>, is used as an adjective and meaning “from Jamanxim” in reference to the place of origin of the holotype.</p></tp:treatment-sec><tp:treatment-sec sec-type="distribution" id="SECID0E5NAE"><title>Distribution.</title><p>The species is only known from the type locality in Jamanxim National Park, Pará State, in northern Brazil, where it was collected in a Shannon trap placed near a lower-order stream. Only a single male was collected despite intensive sampling effort during the expedition with successive sampling using several types of traps. According to data from the National Institute for Space Research, the Jamanxim National Park ranks among the conservation units with the highest deforestation rates in the Amazon. This situation underscores the need to increase the knowledge of the biodiversity in this region to better understand the anthropogenic impacts on the biota and to utilize this knowledge as tools for developing conservation strategies. The discovery of a new genus of <tp:taxon-name><tp:taxon-name-part taxon-name-part-type="family">Chironomidae</tp:taxon-name-part></tp:taxon-name> in the park highlights the importance of further research to understand and preserve its unique biodiversity.</p></tp:treatment-sec></tp:taxon-treatment>
