# Supplementary material for: ﻿Poxyaibamberus Andersen & Dantas, gen. nov. (Diptera, Chironomidae, Orthocladiinae) from Brazil
Source: Zookeys. 2024 Jun 14;1205:1–15. doi: 10.3897/zookeys.1205.124081 (PMC11193049; doi:10.3897/zookeys.1205.124081)
Supplement: XML Treatment for Poxyaibamberus ubajarensis [file zookeys.1205.124081-treatment3.xml]

<!DOCTYPE tp:taxon-treatment
  PUBLIC "-//TaxonX//DTD Taxonomic Treatment Publishing DTD v0 20100105//EN" "tax-treatment-NSO.dtd">
<tp:taxon-treatment xmlns:tp="http://www.plazi.org/taxpub"><tp:treatment-meta><kwd-group><label>Taxon classification</label><kwd>
              <named-content content-type="kingdom">Animalia</named-content>
            </kwd><kwd>
              <named-content content-type="order">Diptera</named-content>
            </kwd><kwd>
              <named-content content-type="family">Chironomidae</named-content>
            </kwd></kwd-group><mixed-citation publication-type="journal"><person-group><name><surname>Andersen</surname><given-names>Trond</given-names></name><name><surname>Dantas</surname><given-names>Galileu P. S.</given-names></name><name><surname>Baranov</surname><given-names>Viktor</given-names></name><name><surname>Sanz-laParra</surname><given-names>Annui M.</given-names></name><name><surname>Mendes</surname><given-names>Humberto F.</given-names></name><name><surname>Hamada</surname><given-names>Neusa</given-names></name></person-group><article-title>﻿<italic><tp:taxon-name><tp:taxon-name-part taxon-name-part-type="genus" reg="Poxyaibamberus">Poxyaibamberus</tp:taxon-name-part></tp:taxon-name></italic> Andersen &amp; Dantas, gen. nov. (<tp:taxon-name><tp:taxon-name-part taxon-name-part-type="order">Diptera</tp:taxon-name-part></tp:taxon-name>, <tp:taxon-name><tp:taxon-name-part taxon-name-part-type="family">Chironomidae</tp:taxon-name-part></tp:taxon-name>, <tp:taxon-name><tp:taxon-name-part taxon-name-part-type="subfamily">Orthocladiinae</tp:taxon-name-part></tp:taxon-name>) from Brazil</article-title><source>Zookeys</source><day>14</day><month>06</month><year>2024</year><volume>1205</volume><fpage>1</fpage><lpage>15</lpage><pub-id pub-id-type="doi">10.3897/zookeys.1205.124081</pub-id></mixed-citation></tp:treatment-meta><tp:nomenclature><label>﻿</label><tp:taxon-name>
            <object-id xmlns:xlink="http://www.w3.org/1999/xlink" content-type="arpha" xlink:type="simple">CB948E97-844B-5E4D-A89E-1A38ED3D6AEC</object-id>
            <tp:taxon-name-part taxon-name-part-type="genus" reg="Poxyaibamberus">Poxyaibamberus</tp:taxon-name-part>
            <tp:taxon-name-part taxon-name-part-type="species" reg="ubajarensis">ubajarensis</tp:taxon-name-part>
            <object-id xmlns:xlink="http://www.w3.org/1999/xlink" content-type="zoobank" xlink:type="simple">https://zoobank.org/E8261BAB-A560-419E-AF25-4951A909D760</object-id>
          </tp:taxon-name><tp:taxon-authority>Andersen &amp; Dantas</tp:taxon-authority><tp:taxon-status xmlns:xlink="http://www.w3.org/1999/xlink" xlink:type="simple">sp. nov.</tp:taxon-status><xref ref-type="fig" rid="F1">Figs 1C–F</xref><xref ref-type="fig" rid="F4">, 4</xref></tp:nomenclature><tp:treatment-sec sec-type="type locality" id="SECID0E2PAE"><title>Type locality.</title><p>Brazil, Ceará State, Ubajara, Ubajara National Park, Cafundó waterfall, <named-content xmlns:xlink="http://www.w3.org/1999/xlink" content-type="dwc:verbatimCoordinates" xlink:type="simple"><named-content content-type="geo-json" specific-use="{&#34;type&#34;:&#34;Point&#34;,&#34;coordinates&#34;:[-40.909722,-3.836944]}" id="NCID0EEQAE" xlink:type="simple">03°50'13"S, 40°54'35"W</named-content></named-content>, 805 m a.s.l., 25–26 February 2023, N. Hamada, J. Silva, J.M.C. Nascimento, G.P. Amorim Jr. leg.</p></tp:treatment-sec><tp:treatment-sec sec-type="Type specimen" id="SECID0EJQAE"><title>Type specimen.</title><p><bold><italic>Holotype</italic></bold> male adult, slide-mounted in Euparal under five coverslips. Original label: “Brasil, CE, Ubajara, Parque Nacional de Ubajara, Cachoeira do Cafundó, 25-26/02/2023, light-trap, N. Hamada” (INPA).</p></tp:treatment-sec><tp:treatment-sec sec-type="description" id="SECID0EUQAE"><title>Diagnostic characters.</title><p>The new species can easily be separated from <italic><tp:taxon-name><tp:taxon-name-part taxon-name-part-type="genus" reg="Poxyaibamberus">P.</tp:taxon-name-part><tp:taxon-name-part taxon-name-part-type="species" reg="jamanximensis">jamanximensis</tp:taxon-name-part></tp:taxon-name></italic> Andersen &amp; Dantas, sp. nov. on the shape of the gonostylus, as it has a rather broad, curved, tapering heel that is slightly shorter than the gonostylus proper.</p></tp:treatment-sec><tp:treatment-sec sec-type="description" id="SECID0EFRAE"><title>Description.</title><p><bold>Adult male</bold> (<italic>n</italic> = 1). Total length 2.02 mm. Wing length 1.13 mm. Total length / wing length 1.70. Wing length / length of profemur 2.38.</p><p><bold><italic>Coloration</italic>.</bold> Head, thorax, and legs light brown; abdomen pale brown. Wing hyaline.</p><p><bold><italic>Antenna</italic>.</bold> Antenna broken. With 44 µm long subapical setae.</p><p><bold><italic>Head</italic>.</bold> Inner verticals 5, outer verticals 3, postorbitals not discernable. Clypeus with 5 setae. Tentorium 90 µm long, 13 µm wide. Stipes not discernable. Anterior margin of cibarial pump slightly concave. Palp (Fig. <xref ref-type="fig" rid="F1">1C</xref>) with five segments; palpomere lengths (in µm): 17, 22, 35, 39, 37. Third palpomere without sensilla clavata.</p><p><bold><italic>Thorax</italic></bold> (Fig. <xref ref-type="fig" rid="F1">1D</xref>). Antepronotum with 2 ventrolateral setae. Acrostichals very small, at least 4 in double row in anterior part of scutum; dorsocentrals 6, uniserial; prealars 3. Scutellum apparently without setae.</p><p><bold><italic>Wing</italic>.</bold> VR = 1.33. Brachiolum with 1 seta, other veins and membrane bare. Squama bare. Costal extension 113 µm long.</p><p><bold><italic>Legs</italic>.</bold> Fore tibia (Fig. <xref ref-type="fig" rid="F1">1E</xref>) with 30 µm long spur, mid tibia with 29 µm and 14 µm long spurs, hind tibia (Fig. <xref ref-type="fig" rid="F1">1F</xref>) with 35 µm and 18 µm long spurs. Width at apex of fore tibia 28 µm, of mid tibia 29 µm, of hind tibia 30 µm. Hind tibia with comb of 4 bristles, longest 22 µm long. Lengths and proportions of legs as in Table <xref ref-type="table" rid="T2">2</xref>.</p><table-wrap id="T2" position="float" orientation="portrait"><label>Table 2.</label><caption><p>Lengths (in µm) and proportions of legs of <italic><tp:taxon-name><tp:taxon-name-part taxon-name-part-type="genus" reg="Poxyaibamberus">Poxyaibamberus</tp:taxon-name-part><tp:taxon-name-part taxon-name-part-type="species" reg="ubajarensis">ubajarensis</tp:taxon-name-part></tp:taxon-name></italic> Andersen &amp; Dantas, sp. nov., male (<italic>n</italic> = 1).</p></caption><table id="TID0ETDBG" rules="all"><tbody><tr><th rowspan="1" colspan="1"/><th rowspan="1" colspan="1">Fe</th><th rowspan="1" colspan="1">Ti</th><th rowspan="1" colspan="1">ta<sub>1</sub></th><th rowspan="1" colspan="1">ta<sub>2</sub></th><th rowspan="1" colspan="1">ta<sub>3</sub></th><th rowspan="1" colspan="1">ta<sub>4</sub></th><th rowspan="1" colspan="1">ta<sub>5</sub></th><th rowspan="1" colspan="1">LR</th><th rowspan="1" colspan="1">BV</th><th rowspan="1" colspan="1">SV</th><th rowspan="1" colspan="1">BR</th></tr><tr><td rowspan="1" colspan="1">
                    <bold>P<sub>1</sub></bold>
                  </td><td rowspan="1" colspan="1">474</td><td rowspan="1" colspan="1">507</td><td rowspan="1" colspan="1">–</td><td rowspan="1" colspan="1">–</td><td rowspan="1" colspan="1">–</td><td rowspan="1" colspan="1">–</td><td rowspan="1" colspan="1">–</td><td rowspan="1" colspan="1">–</td><td rowspan="1" colspan="1">–</td><td rowspan="1" colspan="1">–</td><td rowspan="1" colspan="1">–</td></tr><tr><td rowspan="1" colspan="1">
                    <bold>P<sub>2</sub></bold>
                  </td><td rowspan="1" colspan="1">507</td><td rowspan="1" colspan="1">515</td><td rowspan="1" colspan="1">310</td><td rowspan="1" colspan="1">155</td><td rowspan="1" colspan="1">98</td><td rowspan="1" colspan="1">53</td><td rowspan="1" colspan="1">45</td><td rowspan="1" colspan="1">0.602</td><td rowspan="1" colspan="1">3.795</td><td rowspan="1" colspan="1">3.297</td><td rowspan="1" colspan="1">1.92</td></tr><tr><td rowspan="1" colspan="1">
                    <bold>P<sub>3</sub></bold>
                  </td><td rowspan="1" colspan="1">605</td><td rowspan="1" colspan="1">629</td><td rowspan="1" colspan="1">–</td><td rowspan="1" colspan="1">–</td><td rowspan="1" colspan="1">–</td><td rowspan="1" colspan="1">–</td><td rowspan="1" colspan="1">–</td><td rowspan="1" colspan="1">–</td><td rowspan="1" colspan="1">–</td><td rowspan="1" colspan="1">–</td><td rowspan="1" colspan="1">–</td></tr></tbody></table></table-wrap><p><bold><italic>Hypopygium</italic></bold> (Fig. <xref ref-type="fig" rid="F4">4A, B</xref>). Anal point large, narrowly triangular with rounded apex, projecting from posterior margin of tergite IX, with microtrichia, 55 µm long, 28 µm wide near base, 8 µm wide medially. Tergite IX with 9 setae medially. Laterosternite IX with 2 setae. Phallapodeme 68 µm long. Transverse sternapodeme straight, without oral projections, 41 µm long. Virga apparently consisting of balloon-shaped ball of lamella with small spines. Gonocoxite 168 µm long. Gonostylus 79 µm long; heel curved, tapering, 72 µm long, 24 µm wide medially; megaseta 8 µm long. HR = 2.13; HV = 2.56.</p><fig id="F4" position="float" orientation="portrait"><object-id xmlns:xlink="http://www.w3.org/1999/xlink" content-type="doi" xlink:type="simple">10.3897/zookeys.1205.124081.figure4</object-id><object-id xmlns:xlink="http://www.w3.org/1999/xlink" content-type="arpha" xlink:type="simple">32BA8F7B-8C89-5269-89B6-A6D59BE1CAEA</object-id><label>Figure 4.</label><caption><p><italic><tp:taxon-name><tp:taxon-name-part taxon-name-part-type="genus" reg="Poxyaibamberus">Poxyaibamberus</tp:taxon-name-part><tp:taxon-name-part taxon-name-part-type="species" reg="ubajarensis">ubajarensis</tp:taxon-name-part></tp:taxon-name></italic> Andersen &amp; Dantas, sp. nov. male <bold>A</bold> hypopygium, dorsal view <bold>B</bold> hypopygium with tergite IX and anal point removed, left dorsal aspect, right ventral aspect.</p></caption><graphic xmlns:xlink="http://www.w3.org/1999/xlink" xlink:href="zookeys-1205-001_article-124081__-g004.jpg" position="float" orientation="portrait" xlink:type="simple" id="oo_1068974.jpg"><uri content-type="original_file" xlink:type="simple">https://binary.pensoft.net/fig/1068974</uri></graphic></fig><p><bold>Immatures and female.</bold> Larva, pupa, and female are unknown.</p></tp:treatment-sec><tp:treatment-sec sec-type="etymology" id="SECID0E61AE"><title>Etymology.</title><p>The epithet, <italic><tp:taxon-name><tp:taxon-name-part taxon-name-part-type="genus" reg="Poxyaibamberus"/><tp:taxon-name-part taxon-name-part-type="species" reg="ubajarensis">ubajarensis</tp:taxon-name-part></tp:taxon-name></italic>, is used as an adjective and meaning “from Ubajara” in reference to the place of origin of the holotype.</p></tp:treatment-sec><tp:treatment-sec sec-type="distribution" id="SECID0EP2AE"><title>Distribution.</title><p>The species is known only from the type locality in the Ubajara National Park in northeastern Brazil. The park covers an area of 6.288 ha and receives abundant rainfall, averaging 1.400 mm annually, while temperatures typically range between 22 °C and 26 °C. The vegetation in the park is characterized by its high diversity, with higher elevations adorned by lush humid forests (<xref ref-type="bibr" rid="B16">Figueiredo 1997</xref>; <xref ref-type="bibr" rid="B37">Souza 1997</xref>). Lower elevations feature semi-deciduous tropical rainforest on sloping areas and arboreal Caatinga (thorny deciduous forest) in the lower regions. The specimens were collected using a light trap placed about 20 m upstream of a waterfall (Fig. <xref ref-type="fig" rid="F5">5</xref>) at an elevation of 805 m a.s.l. At the sampling time, water temperature was 21.5 °C, pH was 7.05, and electric conductivity was 137.6 µS/cm.</p><fig id="F5" position="float" orientation="portrait"><object-id xmlns:xlink="http://www.w3.org/1999/xlink" content-type="doi" xlink:type="simple">10.3897/zookeys.1205.124081.figure5</object-id><object-id xmlns:xlink="http://www.w3.org/1999/xlink" content-type="arpha" xlink:type="simple">885B0330-B290-551D-9C7F-A2F878779553</object-id><label>Figure 5.</label><caption><p>The type locality of <italic><tp:taxon-name><tp:taxon-name-part taxon-name-part-type="genus" reg="Poxyaibamberus">Poxyaibamberus</tp:taxon-name-part><tp:taxon-name-part taxon-name-part-type="species" reg="ubajarensis">ubajarensis</tp:taxon-name-part></tp:taxon-name></italic> Andersen &amp; Dantas, sp. nov. in Ubajara National Park where the holotype was collected in a light trap near the Cafundó waterfall.</p></caption><graphic xmlns:xlink="http://www.w3.org/1999/xlink" xlink:href="zookeys-1205-001_article-124081__-g005.jpg" position="float" orientation="portrait" xlink:type="simple" id="oo_1068975.jpg"><uri content-type="original_file" xlink:type="simple">https://binary.pensoft.net/fig/1068975</uri></graphic></fig></tp:treatment-sec><tp:treatment-sec><!--Section generated to contain objects referenced in tp:taxon-treatment.--><fig id="F1" position="float" orientation="portrait"><object-id xmlns:xlink="http://www.w3.org/1999/xlink" content-type="doi" xlink:type="simple">10.3897/zookeys.1205.124081.figure1</object-id><object-id xmlns:xlink="http://www.w3.org/1999/xlink" content-type="arpha" xlink:type="simple">E53F5196-8ECC-5AE8-A345-C78F0FC1792F</object-id><label>Figure 1.</label><caption><p><italic><tp:taxon-name><tp:taxon-name-part taxon-name-part-type="genus" reg="Poxyaibamberus">Poxyaibamberus</tp:taxon-name-part><tp:taxon-name-part taxon-name-part-type="species" reg="jamanximensis">jamanximensis</tp:taxon-name-part></tp:taxon-name></italic> Andersen &amp; Dantas, sp. nov. male (<bold>A, B</bold>) and <italic><tp:taxon-name><tp:taxon-name-part taxon-name-part-type="genus" reg="Poxyaibamberus">P.</tp:taxon-name-part><tp:taxon-name-part taxon-name-part-type="species" reg="ubajarensis">ubajarensis</tp:taxon-name-part></tp:taxon-name></italic> Andersen &amp; Dantas, sp. nov., male (<bold>C–F</bold>) <bold>A</bold> head, palpomere 4 and 5 not drawn <bold>B</bold> apex of ultimate flagellomere <bold>C</bold> palp <bold>D</bold> thorax <bold>E</bold> apex of fore tibia <bold>F</bold> apex of hind tibia.</p></caption><graphic xmlns:xlink="http://www.w3.org/1999/xlink" xlink:href="zookeys-1205-001_article-124081__-g001.jpg" position="float" orientation="portrait" xlink:type="simple" id="oo_1068971.jpg"><uri content-type="original_file" xlink:type="simple">https://binary.pensoft.net/fig/1068971</uri></graphic></fig></tp:treatment-sec><ref-list><ref id="B16"><mixed-citation xmlns:xlink="http://www.w3.org/1999/xlink" xlink:type="simple"><person-group><name name-style="western"><surname>Figueiredo</surname><given-names>MA</given-names></name></person-group> (<year>1997</year>) <article-title>Unidades fitoecológicas.</article-title> In: <person-group><name name-style="western"><surname>Iplance</surname><given-names/></name></person-group> (<role>Ed.</role>) <issue-title>Atlas do Estado do Cerá.</issue-title><source>Fundaçào Instituto de Planejamento do Ceará, Governo do Estado do Ceará, Seplan, Fortaleza</source>, <fpage>28</fpage>–<lpage>29</lpage>.</mixed-citation></ref><ref id="B37"><mixed-citation xmlns:xlink="http://www.w3.org/1999/xlink" xlink:type="simple"><person-group><name name-style="western"><surname>Souza</surname><given-names>MJN</given-names></name></person-group> (<year>1997</year>) <article-title>Geomorfologia.</article-title> In: <person-group><name name-style="western"><surname>Iplance</surname><given-names/></name></person-group> (<role>Ed.</role>) <issue-title>Atlas do Estado do Cerá.</issue-title><source>Findaçâo Instituto de Planejamento do Cerá, Governo do Estado do Cerá, Seplan, Fortaleza</source>, <fpage>18</fpage>–<lpage>19</lpage>.</mixed-citation></ref></ref-list></tp:taxon-treatment>
